# Supplementary material for: The Natural Flavonoid Compound Deguelin Inhibits HCMV Lytic Replication within Fibroblasts
Source: Viruses. 2018 Nov 7;10(11):614. doi: 10.3390/v10110614 (PMC6265796; doi:10.3390/v10110614)
Supplement: Supplementary File 1 [file viruses-10-00614-s001.zip]

Archive with 1 entries (1 files):
- viruses-382292-supplementary.xlsx
