# Supplementary material for: The Natural Flavonoid Compound Deguelin Inhibits HCMV Lytic Replication within Fibroblasts
Source: Viruses. 2018 Nov 7;10(11):614. doi: 10.3390/v10110614 (PMC6265796; doi:10.3390/v10110614)
Supplement: Supplementary File 1 [file viruses-10-00614-s001.zip › viruses-382292-supplementary.xlsx]

## Sheet: Sheet2 (2)
Supplemental Table 1. Spectrum library inhibitors of HCMV replication within human fibroblasts.
HCMV replication (% of vehicle control)1	MOLECULE NAME	cas#	mol weight	Formula	approved therapeutic use	source
0.00726248	GRAMICIDIN	1405-97-6	1141.48	C60H92N12O10	antibacterial	Bacillus brevis
0.0158886	4'-DEMETHYLEPIPODOPHYLLOTOXIN		400.389	C21H20O8	antineoplastic	semisynthetic
0.0343966	19-HYDROXYTOTAROL	2288-33-7	302.461	C20H30O2		Podocarpus spp
0.0776951	DEGUELIN(-)	522-17-8	394.428	C23H22O6	antineoplastic, antiviral, insecticide	Tephrosia & Derris spp
0.0825512	RHODOMYRTOXIN		428.487	C24H28O7		Rhodomyrtus macrocarpa
0.0864235	PROPANIL	709-98-8	218.084	C9H9Cl2NO	herbicide	synthetic
0.0996302	THIOGUANINE	154-42-7, 5580-03-0 [hemihydrate]	167.193	C5H5N5S	antineoplastic, purine antimetabolite	synthetic
0.101713	ROTENONIC ACID, METHYL ETHER		410.471	C24H26O6		derivative
0.106713	DEOXYGEDUNIN		466.58	C28H34O6		Meliaceae spp
0.114691	SULCONAZOLE NITRATE	61318-91-0, 61318-90-9 [sulconazole]	460.77	C18H16Cl3N3O3S	antifungal	synthetic
0.124582	3beta-HYDROXYDEOXYDESACETOXY-7-OXOGEDUNIN		440.541	C26H32O6		Meliaceae spp
0.138938	MERCAPTOPURINE	6112-76-1, 50-44-2 [anhydrous]	152.178	C5H4N4S	antineoplastic, purine antimetabolite	synthetic
0.152748	AZATHIOPRINE	446-86-6	277.266	C9H7N7O2S	immunosuppressant, antineoplastic, antirheumatic	synthetic
0.161018	N-FORMYLMETHIONYLPHENYLALANINE		324.402	C15H20N2O4S	chemotactic peptide	synthetic
0.176318	PENTAMIDINE ISETHIONATE	100-33-4	592.692	C23H36N4O10S2	antiprotozoal, inhibits nucleic acid & protein synthesis	synthetic
0.177748	IODOQUINOL	83-73-8	396.955	C9H5I2NO	antiamebic	synthetic
0.192706	XYLOCARPUS A		586.642	C31H38O11		Meliaceae spp
0.197361	HOMOPTEROCARPIN		284.315	C17H16O4		Pterocarpus Santalinus
0.20643	ISOROTENONE		394.428	C23H22O6		semisynthetic
0.22426	CEAROIN		244.249	C14H12O4		Dalbergia spp
0.229883	MICONAZOLE NITRATE	22832-87-7, 22916-47-8 [miconazole]	479.15	C18H15Cl4N3O4	antifungal (topical)	synthetic
0.234861	CLOPERASTINE HYDROCHLORIDE	3703-76-2	366.334	C20H25Cl2NO	antitussive	synthetic
1 viral replication is listed as percent of viral spread in culture compared to the average of 16 vehicle (DMSO) controls on the same plate.
